# Supplementary material for: Systematic Review of Intraoperative Radiotherapy (IORT) in Head and Neck Oncology: Past, Present, and Future Perspectives
Source: Cancers (Basel). 2025 Jun 24;17(13):2124. doi: 10.3390/cancers17132124 (PMC12249129; doi:10.3390/cancers17132124)
Supplement: Supplementary file 1 [file cancers-17-02124-s001.zip]

Archive with 2 entries (2 files):
- IORT Protocole.pdf
- IORT_PRISMA_2020_checklist.pdf
